# Supplementary material for: An miR164-resistant mutation in the transcription factor gene CpCUC2B enhances carpel arrest and ectopic boundary specification in Cucurbita pepo flower development
Source: J Exp Bot. 2023 Dec 8;75(7):1948–66. doi: 10.1093/jxb/erad486 (PMC10967242; doi:10.1093/jxb/erad486)
Supplement: erad486_suppl_Supplementary_Datasets_S1-S2 [file erad486_suppl_supplementary_datasets_s1-s2.xlsx]

## Sheet: Dataset S1
Dataset S1: Validation of lf mutation. Cosegregation analysis of 636 plants from segregating populations for the lf mutation.
Phenotype		Genotype
WT		0/0	Homozygous for reference allele				Position 1	Cp4.1LG06:4168895		NAC domain protein
Intermediate		0/1	Heterozygous				Position 2	Cp4.1LG06:4671155		autophagy-related protein 18f-like
lf		1/1	Homozygous for alternative allele
a) High-throughput genotyping of individual segregating plants with the putative positions for casual mutation										b) Validation of position 2 (Cp4.1LG06:4168895) by genotyping of individual plants of a segregating population
Population	Plant	Phenotype	Position 1	Position 2						Population	Plant	Phenotype	Position 1	Population	Plant	Phenotype	Position 1
BC1S1	1	Int	0/1	0/1						BC1S1	1	WT	0/0	BC2S1	1	lf	1/1
	2	lf	1/1	1/1							2	Int	0/1		2	Int	0/1
	3	lf	1/1	0/1							3	WT	0/0		3	lf	1/1
	4	lf	1/1	1/1							4	lf	1/1		4	Int	0/1
	5	lf	1/1	1/1							5	lf	1/1		5	WT	0/0
	6	Int	0/1	0/0							6	lf	1/1		6	Int	0/1
	7	Int	0/1	0/1							7	lf	1/1		7	lf	1/1
	8	WT	0/0	0/0							8	WT	0/0		8	Int	0/1
	9	WT	0/0	0/0							9	lf	1/1		9	WT	0/0
	10	Int	0/1	0/1							10	WT	0/0		10	Int	0/1
	11	Int	0/1	0/1							11	Int	0/1		11	Int	0/1
	12	Int	0/1	0/1							12	WT	0/0		12	lf	1/1
	13	Int	0/1	0/1							13	Int	0/1		13	WT	0/0
	14	Int	0/1	0/1							14	WT	0/0		14	Int	0/1
	15	Int	0/1	0/0							15	Int	0/1		15	lf	1/1
	16	Int	0/1	0/1							16	WT	0/0		16	Int	0/1
	17	Int	0/1	0/1							17	WT	0/0		17	Int	0/1
	18	Int	0/1	0/1							18	Int	0/1		18	WT	0/0
	19	Int	0/1	0/1							19	Int	0/1		19	Int	0/1
	20	Int	0/1	0/1							20	Int	0/1		20	Int	0/1
	21	lf	1/1	1/1							21	WT	0/0		21	lf	1/1
	22	lf	1/1	1/1							22	Int	0/1		22	Int	0/1
	23	lf	1/1	1/1							23	Int	0/1		23	WT	0/0
	24	Int	0/1	0/1							24	Int	0/1		24	WT	0/0
	25	Int	0/1	0/0							25	WT	0/0		25	Int	0/1
	26	WT	0/0	0/0							26	lf	1/1		26	WT	0/0
	27	Int	0/1	0/1							27	Int	0/1		27	WT	0/0
	28	lf	1/1	1/1							28	lf	1/1		28	WT	0/0
	29	WT	0/0	0/0							29	WT	0/0		29	Int	0/1
	30	Int	0/1	0/1							30	lf	1/1		30	Int	0/1
	31	lf	1/1	1/1							31	Int	0/1		31	WT	0/0
	32	lf	1/1	1/1							32	lf	1/1		32	Int	0/1
	33	Int	0/1	0/1							33	Int	0/1		33	Int	0/1
	34	WT	0/0	0/0							34	WT	0/0		34	WT	0/0
	35	WT	0/0	0/0							35	lf	1/1		35	Int	0/1
	36	lf	1/1	1/1							36	Int	0/1		36	lf	1/1
	37	WT	0/0	0/0							37	Int	0/1		37	Int	0/1
	38	Int	0/1	0/1							38	lf	1/1		38	WT	0/0
	39	Int	0/1	0/1							39	lf	1/1		39	Int	0/1
	40	Int	0/1	0/1							40	Int	0/1		40	WT	0/0
	41	Int	0/1	0/1							41	WT	0/0		41	Int	0/1
	42	WT	0/0	0/1							42	WT	0/0		42	Int	0/1
	43	Int	0/1	0/1							43	lf	1/1		43	WT	0/0
	44	WT	0/0	0/1							44	WT	0/0		44	WT	0/0
	45	lf	1/1	1/1							45	Int	0/1		45	Int	0/1
	46	Int	0/1	0/1							46	lf	1/1		46	lf	1/1
	47	Int	0/1	0/1							47	Int	0/1		47	Int	0/1
	48	Int	0/1	0/0							48	Int	0/1		48	Int	0/1
	49	Int	0/1	0/1							49	WT	0/0		49	Int	0/1
	50	WT	0/0	0/0							50	lf	1/1		50	lf	1/1
	51	lf	1/1	1/1							51	Int	0/1		51	Int	0/1
	52	Int	0/1	0/0							52	lf	1/1		52	WT	0/0
	53	Int	0/1	0/1							53	lf	1/1		53	lf	1/1
	54	Int	0/1	0/1							54	Int	0/1		54	Int	0/1
	55	Int	0/1	0/1							55	WT	0/0		55	Int	0/1
	56	WT	0/0	0/1							56	Int	0/1		56	lf	1/1
	57	WT	0/0	0/0							57	WT	0/0		57	Int	0/1
	58	Int	0/1	0/1							58	WT	0/0		58	Int	0/1
	59	WT	0/0	0/0							59	Int	0/1		59	lf	1/1
	60	WT	0/0	0/0							60	WT	0/0		60	Int	0/1
	61	Int	0/1	0/1							61	Int	0/1		61	WT	0/0
	62	lf	1/1	1/1							62	lf	1/1		62	lf	1/1
	63	WT	0/0	0/0							63	WT	0/0		63	WT	0/0
	64	lf	1/1	1/1							64	lf	1/1		64	Int	0/1
	65	WT	0/0	0/0							65	WT	0/0		65	Int	0/1
	66	Int	0/1	0/1							66	WT	0/0		66	Int	0/1
	67	Int	0/1	0/1							67	Int	0/1		67	WT	0/0
	68	WT	0/0	0/0							68	Int	0/1		68	Int	0/1
	69	Int	0/1	0/1							69	Int	0/1		69	lf	1/1
	70	WT	0/0	0/1							70	WT	0/0		70	Int	0/1
	71	Int	0/1	0/1							71	Int	0/1		71	Int	0/1
	72	Int	0/1	0/1							72	lf	1/1		72	lf	1/1
	73	lf	1/1	1/1							73	Int	0/1		73	WT	0/0
	74	WT	0/0	0/0							74	WT	0/0		74	Int	0/1
	75	WT	0/0	0/0							75	WT	0/0		75	lf	1/1
	76	WT	0/0	0/0							76	WT	0/0		76	Int	0/1
	77	lf	1/1	1/1							77	Int	0/1		77	lf	1/1
	78	Int	0/1	0/1							78	lf	1/1		78	WT	0/0
	79	Int	0/1	0/1							79	Int	0/1		79	Int	0/1
	80	lf	1/1	1/1							80	WT	0/0		80	lf	1/1
	81	lf	1/1	1/1							81	Int	0/1		81	Int	0/1
	82	Int	0/1	0/1							82	Int	0/1		82	WT	0/0
	83	lf	1/1	1/1							83	lf	1/1		83	WT	0/0
	84	Int	0/1	0/1							84	lf	1/1		84	Int	0/1
	85	WT	0/0	0/1							85	Int	0/1		85	lf	1/1
	86	WT	0/0	0/0							86	WT	0/0		86	Int	0/1
	87	WT	0/0	0/0							87	Int	0/1		87	WT	0/0
	88	WT	0/0	0/0							88	Int	0/1		88	lf	1/1
	89	Int	0/1	0/1							89	Int	0/1		89	Int	0/1
	90	Int	0/1	0/1							90	Int	0/1		90	WT	0/0
	91	Int	0/1	0/1							91	lf	1/1		91	Int	0/1
	92	Int	0/1	0/1							92	WT	0/0		92	lf	1/1
	93	WT	0/0	0/0							93	Int	0/1		93	Int	0/1
	94	WT	0/0	0/0							94	Int	0/1		94	Int	0/1
	95	Int	0/1	0/1							95	Int	0/1		95	Int	0/1
	96	WT	0/0	0/0							96	Int	0/1		96	WT	0/0
	97	WT	0/0	0/0							97	WT	0/0		97	Int	0/1
	98	WT	0/0	0/0							98	Int	0/1		98	Int	0/1
	99	Int	0/1	0/1							99	Int	0/1		99	Int	0/1
	100	WT	0/0	0/0							100	Int	0/1		100	WT	0/0
	101	lf	1/1	1/1							101	WT	0/0		101	Int	0/1
	102	WT	0/0	0/0							102	Int	0/1		102	Int	0/1
	103	Int	0/1	0/0							103	WT	0/0		103	Int	0/1
	104	Int	0/1	0/1							104	WT	0/0		104	WT	0/0
	105	WT	0/0	0/0							105	lf	1/1		105	Int	0/1
	106	Int	0/1	0/1							106	Int	0/1		106	Int	0/1
	107	Int	0/1	0/1							107	WT	0/0		107	lf	1/1
	108	WT	0/0	0/0							108	Int	0/1		108	Int	0/1
	109	Int	0/1	0/0							109	Int	0/1		109	Int	0/1
	110	lf	1/1	0/1							110	Int	0/1		110	WT	0/0
	111	lf	1/1	1/1							111	lf	1/1		111	Int	0/1
	112	Int	0/1	0/1							112	WT	0/0		112	WT	0/0
	113	WT	0/0	0/0							113	Int	0/1		113	Int	0/1
	114	WT	0/0	0/0							114	Int	0/1		114	lf	1/1
	115	lf	1/1	1/1							115	lf	1/1		115	WT	0/0
	116	WT	0/0	0/0							116	lf	1/1		116	Int	0/1
	117	Int	0/1	0/1							117	Int	0/1		117	WT	0/0
	118	lf	1/1	1/1							118	WT	0/0		118	WT	0/0
	119	Int	0/1	0/1							119	Int	0/1		119	Int	0/1
	120	Int	0/1	0/1							120	lf	1/1		120	Int	0/1
	121	Int	0/1	0/1							121	WT	0/0		121	WT	0/0
	122	WT	0/0	0/0							122	lf	1/1		122	WT	0/0
	123	Int	0/1	0/1							123	Int	0/1		123	Int	0/1
	124	lf	1/1	1/1							124	WT	0/0		124	lf	1/1
	125	WT	0/0	0/0							125	lf	1/1		125	WT	0/0
	126	WT	0/0	0/1							126	Int	0/1		126	Int	0/1
	127	Int	0/1	0/1							127	Int	0/1		127	Int	0/1
	128	Int	0/1	0/1							128	WT	0/0		128	WT	0/0
	129	WT	0/0	0/0							129	Int	0/1		129	WT	0/0
	130	WT	0/0	0/0							130	Int	0/1		130	WT	0/0
	131	Int	0/1	0/1							131	Int	0/1		131	WT	0/0
	132	Int	0/1	1/1							132	Int	0/1		132	WT	0/0
	133	Int	0/1	0/1							133	WT	0/0		133	Int	0/1
	134	lf	1/1	1/1							134	Int	0/1		134	WT	0/0
	135	WT	0/0	0/0							135	lf	1/1		135	Int	0/1
	136	WT	0/0	0/0							136	WT	0/0		136	Int	0/1
	137	lf	1/1	1/1							137	lf	1/1		137	Int	0/1
	138	Int	0/1	0/1							138	Int	0/1		138	Int	0/1
	139	Int	0/1	0/1							139	Int	0/1		139	Int	0/1
	140	WT	0/0	0/0							140	Int	0/1		140	Int	0/1
	141	Int	0/1	0/1							141	WT	0/0		141	lf	1/1
	142	Int	0/1	1/1							142	lf	1/1		142	lf	1/1
	143	lf	1/1	1/1							143	WT	0/0		143	Int	0/1
	144	lf	1/1	1/1							144	lf	1/1		144	Int	0/1
	145	WT	0/0	0/0							145	Int	0/1		145	Int	0/1
	146	Int	0/1	0/1							146	Int	0/1		146	WT	0/0
	147	Int	0/1	0/1							147	WT	0/0		147	Int	0/1
	148	WT	0/0	0/0							148	lf	1/1		148	Int	0/1
	149	WT	0/0	0/0							149	WT	0/0		149	lf	1/1
	150	WT	0/0	0/0							150	WT	0/0		150	lf	1/1
	151	WT	0/0	0/1							151	WT	0/0		151	lf	1/1
	152	Int	0/1	0/1							152	Int	0/1		152	lf	1/1
	153	Int	0/1	0/0							153	WT	0/0		153	lf	1/1
	154	Int	0/1	0/1							154	Int	0/1		154	Int	0/1
	155	Int	0/1	0/1							155	Int	0/1		155	WT	0/0
	156	WT	0/0	0/0							156	Int	0/1		156	WT	0/0
	157	WT	0/0	0/0							157	Int	0/1		157	WT	0/0
	158	Int	0/1	0/1							158	lf	1/1		158	WT	0/0
	159	WT	0/0	0/0							159	lf	1/1		159	Int	0/1
	160	Int	0/1	0/0							160	lf	1/1		160	lf	1/1
	161	WT	0/0	0/0							161	Int	0/1		161	WT	0/0
	162	Int	0/1	0/1							162	Int	0/1		162	Int	0/1
	163	Int	0/1	0/1							163	lf	1/1		163	Int	0/1
	164	Int	0/1	0/1							164	Int	0/1		164	lf	1/1
	165	Int	0/1	0/1							165	WT	0/0		165	Int	0/1
	166	lf	1/1	1/1							166	WT	0/0		166	Int	0/1
	167	Int	0/1	0/1							167	WT	0/0		167	Int	0/1
	168	Int	0/1	0/1							168	WT	0/0		168	Int	0/1
	169	WT	0/0	0/1							169	Int	0/1		169	WT	0/0
	170	lf	1/1	1/1							170	WT	0/0		170	WT	0/0
	171	Int	0/1	0/1							171	Int	0/1		171	Int	0/1
	172	WT	0/0	0/0							172	Int	0/1		172	WT	0/0
	173	Int	0/1	1/1							173	Int	0/1		173	WT	0/0
	174	WT	0/0	0/0							174	lf	1/1		174	WT	0/0
	175	Int	0/1	0/1							175	Int	0/1		175	lf	1/1
	176	Int	0/1	1/1							176	Int	0/1		176	WT	0/0
	177	lf	1/1	1/1							177	WT	0/0		177	WT	0/0
											178	Int	0/1		178	Int	0/1
											179	Int	0/1		179	Int	0/1
															180	WT	0/0
															181	WT	0/0
															182	Int	0/1
															183	Int	0/1
															184	Int	0/1
															185	WT	0/0
															186	lf	1/1
															187	lf	1/1
															188	Int	0/1
															189	WT	0/0
															190	Int	0/1
															191	Int	0/1
															192	Int	0/1
															193	Int	0/1
															194	lf	1/1
															195	Int	0/1
															196	WT	0/0
															197	WT	0/0
															198	Int	0/1
															199	Int	0/1
															200	Int	0/1
															201	Int	0/1
															202	lf	1/1
															203	Int	0/1
															204	Int	0/1
															205	Int	0/1
															206	Int	0/1
															207	WT	0/0
															208	Int	0/1
															209	lf	1/1
															210	Int	0/1
															211	Int	0/1
															212	WT	0/0
															213	Int	0/1
															214	Int	0/1
															215	Int	0/1
															216	Int	0/1
															217	Int	0/1
															218	Int	0/1
															219	lf	1/1
															220	lf	1/1
															221	Int	0/1
															222	Int	0/1
															223	WT	0/0
															224	Int	0/1
															225	Int	0/1
															226	Int	0/1
															227	WT	0/0
															228	Int	0/1
															229	Int	0/1
															230	Int	0/1
															231	lf	1/1
															232	Int	0/1
															233	WT	0/0
															234	WT	0/0
															235	Int	0/1
															236	lf	1/1
															237	Int	0/1
															238	WT	0/0
															239	Int	0/1
															240	Int	0/1
															241	Int	0/1
															242	Int	0/1
															243	lf	1/1
															244	Int	0/1
															245	WT	0/0
															246	Int	0/1
															247	lf	1/1
															248	Int	0/1
															249	lf	1/1
															250	lf	1/1
															251	WT	0/0
															252	Int	0/1
															253	WT	0/0
															254	Int	0/1
															255	WT	0/0
															256	Int	0/1
															257	Int	0/1
															258	Int	0/1
															259	Int	0/1
															260	WT	0/0
															261	Int	0/1
															262	lf	1/1
															263	Int	0/1
															264	Int	0/1
															265	Int	0/1
															266	WT	0/0
															267	WT	0/0
															268	lf	1/1
															269	Int	0/1
															270	Int	0/1
															271	Int	0/1
															272	WT	0/0
															273	Int	0/1
															274	WT	0/0
															275	WT	0/0
															276	WT	0/0
															277	lf	1/1
															278	lf	1/1
															279	Int	0/1
															280	Int	0/1

## Sheet: Dataset S2
Dataset S2: Regulatory network of CUC genes inferred by ARACNE Algorithm. Minimum mutual information (MI), the value used to measure the dependence between two random variables, of genes with p-values lower than 1e-4 were shown.
Regulator	Regulator_name	Regulator_description	Target	Target_description	MI	pvalue
111810386	CUC1A	protein CUP-SHAPED COTYLEDON 2-like	111776920	transcription factor MYB117-like	0.779002	6.42e-06
111810386	CUC1A	protein CUP-SHAPED COTYLEDON 2-like	111777840	serine/threonine-protein kinase D6PKL2-like	0.891131	2.17e-07
111810386	CUC1A	protein CUP-SHAPED COTYLEDON 2-like	111778516	auxin response factor 18-like	0.800479	0.000174634
111810386	CUC1A	protein CUP-SHAPED COTYLEDON 2-like	111778312	EPIDERMAL PATTERNING FACTOR-like protein 5	0.805052	0
111810386	CUC1A	protein CUP-SHAPED COTYLEDON 2-like	111778962	CASP-like protein 1E1	0.830182	0
111810386	CUC1A	protein CUP-SHAPED COTYLEDON 2-like	111780040	probable pectinesterase 53 isoform X2	0.839265	0
111810386	CUC1A	protein CUP-SHAPED COTYLEDON 2-like	111781235	homeobox-leucine zipper protein PROTODERMAL FACTOR 2-like	0.909914	0
111810386	CUC1A	protein CUP-SHAPED COTYLEDON 2-like	111781297	probable galactinol--sucrose galactosyltransferase 2	0.805826	0
111810386	CUC1A	protein CUP-SHAPED COTYLEDON 2-like	111782655	GDP-mannose transporter GONST3-like isoform X1	0.69241	2.17e-07
111810386	CUC1A	protein CUP-SHAPED COTYLEDON 2-like	111782650	pentatricopeptide repeat-containing protein At1g11710%2C mitochondrial	0.816702	0.00435215
111810386	CUC1A	protein CUP-SHAPED COTYLEDON 2-like	111783320	protein MIZU-KUSSEI 1-like	0.839173	0.00435215
111810386	CUC1A	protein CUP-SHAPED COTYLEDON 2-like	111783137	RING-H2 finger protein ATL77-like	0.77376	0.00435215
111810386	CUC1A	protein CUP-SHAPED COTYLEDON 2-like	111783485	homeobox-leucine zipper protein HDG11-like	0.791515	0.000174634
111810386	CUC1A	protein CUP-SHAPED COTYLEDON 2-like	111784409	GDSL esterase/lipase At4g16230-like	0.858766	0
111810386	CUC1A	protein CUP-SHAPED COTYLEDON 2-like	111784701	two-component response regulator-like APRR2 isoform X1	0.78757	0
111810386	CUC1A	protein CUP-SHAPED COTYLEDON 2-like	111790736	SWI/SNF complex component SNF12 homolog	0.858388	9.02e-09
111810386	CUC1A	protein CUP-SHAPED COTYLEDON 2-like	111792741	far upstream element-binding protein 1-like	0.823352	0.000174634
111810386	CUC1A	protein CUP-SHAPED COTYLEDON 2-like	111793994	protein mago nashi homolog	0.826042	0.00435215
111810386	CUC1A	protein CUP-SHAPED COTYLEDON 2-like	111794822	heterogeneous nuclear ribonucleoprotein 1-like	0.821809	0.00435215
111810386	CUC1A	protein CUP-SHAPED COTYLEDON 2-like	111794833	zinc finger protein ZAT9-like	0.763239	0.00435215
111810386	CUC1A	protein CUP-SHAPED COTYLEDON 2-like	111794673	remorin-like isoform X2	0.789644	0
111810386	CUC1A	protein CUP-SHAPED COTYLEDON 2-like	111795359	abscisic-aldehyde oxidase-like isoform X2	0.731155	0.00435215
111810386	CUC1A	protein CUP-SHAPED COTYLEDON 2-like	111796030	KAT8 regulatory NSL complex subunit 3-like	0.789744	0
111810386	CUC1A	protein CUP-SHAPED COTYLEDON 2-like	111796996	serine carboxypeptidase-like 13	0.779654	0
111810386	CUC1A	protein CUP-SHAPED COTYLEDON 2-like	111797274	grpE protein homolog 2%2C mitochondrial-like isoform X1	0.719255	0.00435215
111810386	CUC1A	protein CUP-SHAPED COTYLEDON 2-like	111798374	pentatricopeptide repeat-containing protein At3g56550	0.780969	0.000174634
111810386	CUC1A	protein CUP-SHAPED COTYLEDON 2-like	111798906	serine/threonine protein phosphatase 2A 57 kDa regulatory subunit B' kappa isoform-like	0.861637	0
111810386	CUC1A	protein CUP-SHAPED COTYLEDON 2-like	111799627	glycine-rich protein A3	0.839499	0
111810386	CUC1A	protein CUP-SHAPED COTYLEDON 2-like	111799761	rac-like GTP-binding protein ARAC1	0.859833	0
111810386	CUC1A	protein CUP-SHAPED COTYLEDON 2-like	111799265	EPIDERMAL PATTERNING FACTOR-like protein 2	0.875047	0
111810386	CUC1A	protein CUP-SHAPED COTYLEDON 2-like	111799995	endo-1%2C3%3B1%2C4-beta-D-glucanase isoform X3	0.783203	0
111810386	CUC1A	protein CUP-SHAPED COTYLEDON 2-like	111800839	inositol-tetrakisphosphate 1-kinase 1-like	0.824613	0
111810386	CUC1A	protein CUP-SHAPED COTYLEDON 2-like	111801075	probable serine/threonine-protein kinase At4g35230	0.877962	0.000174634
111810386	CUC1A	protein CUP-SHAPED COTYLEDON 2-like	111802631	transcription factor CSA-like	0.799926	2.17e-07
111810386	CUC1A	protein CUP-SHAPED COTYLEDON 2-like	111802466	probable serine/threonine-protein kinase At1g54610	0.8512	0
111810386	CUC1A	protein CUP-SHAPED COTYLEDON 2-like	111804721	acyl-CoA-binding domain-containing protein 5-like isoform X1	0.803342	0
111810386	CUC1A	protein CUP-SHAPED COTYLEDON 2-like	111804434	protein TERMINAL FLOWER 1-like	0.74367	0.00435215
111810386	CUC1A	protein CUP-SHAPED COTYLEDON 2-like	111804124	5'-3' exoribonuclease 2-like isoform X2	0.7275	0
111810386	CUC1A	protein CUP-SHAPED COTYLEDON 2-like	111804980	HMG-Y-related protein B-like	0.882193	0.00435215
111810386	CUC1A	protein CUP-SHAPED COTYLEDON 2-like	111805721	protein RICE SALT SENSITIVE 3-like isoform X1	0.771134	9.02e-09
111810386	CUC1A	protein CUP-SHAPED COTYLEDON 2-like	111805565	protein NPGR1 isoform X2	0.826019	0.000174634
111810386	CUC1A	protein CUP-SHAPED COTYLEDON 2-like	111805438	probable myosin-binding protein 4 isoform X1	0.785066	0.00435215
111810386	CUC1A	protein CUP-SHAPED COTYLEDON 2-like	111806400	inactive leucine-rich repeat receptor-like protein kinase CORYNE	0.741727	0
111810386	CUC1A	protein CUP-SHAPED COTYLEDON 2-like	111807175	homeobox-leucine zipper protein ATHB-15	0.749493	0.00435215
111810386	CUC1A	protein CUP-SHAPED COTYLEDON 2-like	111809731	probable membrane-associated kinase regulator 6	0.771963	0
111810386	CUC1A	protein CUP-SHAPED COTYLEDON 2-like	111810166	ferredoxin--nitrite reductase%2C chloroplastic	0.709889	0.000174634
111810386	CUC1A	protein CUP-SHAPED COTYLEDON 2-like	111810894	tubulin-folding cofactor C	0.802359	0
111810386	CUC1A	protein CUP-SHAPED COTYLEDON 2-like	111811177	probable xyloglucan endotransglucosylase/hydrolase protein 30	0.783419	0
111789288	CUC2A	protein CUP-SHAPED COTYLEDON 2-like	111800658	replication protein A 14 kDa subunit B-like	0.742331	6.42e-06
111789288	CUC2A	protein CUP-SHAPED COTYLEDON 2-like	111800716	BTB/POZ domain-containing protein NPY2-like isoform X1	0.774704	0.000174634
111789288	CUC2A	protein CUP-SHAPED COTYLEDON 2-like	111802473	C-type lectin receptor-like tyrosine-protein kinase At1g52310	0.921516	0
111789288	CUC2A	protein CUP-SHAPED COTYLEDON 2-like	111802215	protein PTST homolog 2%2C chloroplastic-like isoform X1	0.877313	0.000174634
111789288	CUC2A	protein CUP-SHAPED COTYLEDON 2-like	111801507	thaumatin-like protein	0.896015	0
111789288	CUC2A	protein CUP-SHAPED COTYLEDON 2-like	111801471	protein SHI RELATED SEQUENCE 6-like	0.856411	6.42e-06
111789288	CUC2A	protein CUP-SHAPED COTYLEDON 2-like	111803738	protein NUCLEAR FUSION DEFECTIVE 4-like	0.858885	0
111789288	CUC2A	protein CUP-SHAPED COTYLEDON 2-like	111803839	copper-transporting ATPase RAN1-like isoform X1	0.79132	6.42e-06
111789288	CUC2A	protein CUP-SHAPED COTYLEDON 2-like	111803287	homeobox-leucine zipper protein MERISTEM L1 isoform X2	0.91324	9.02e-09
111789288	CUC2A	protein CUP-SHAPED COTYLEDON 2-like	111806400	inactive leucine-rich repeat receptor-like protein kinase CORYNE	0.774845	0
111789288	CUC2A	protein CUP-SHAPED COTYLEDON 2-like	111806535	AT-rich interactive domain-containing protein 1	0.867566	0
111789288	CUC2A	protein CUP-SHAPED COTYLEDON 2-like	111806753	protein TIFY 4B-like isoform X2	0.826474	0
111789288	CUC2A	protein CUP-SHAPED COTYLEDON 2-like	111805194	zinc-finger homeodomain protein 5	0.864611	0
111789288	CUC2A	protein CUP-SHAPED COTYLEDON 2-like	111805759	pentatricopeptide repeat-containing protein At1g19720-like	0.795078	0.00435215
111789288	CUC2A	protein CUP-SHAPED COTYLEDON 2-like	111809644	embryo-specific protein ATS3B-like	0.765359	6.42e-06
111789288	CUC2A	protein CUP-SHAPED COTYLEDON 2-like	111809258	glucan endo-1%2C3-beta-glucosidase 2-like	0.88383	0
111789288	CUC2A	protein CUP-SHAPED COTYLEDON 2-like	111809241	sm-like protein LSM3A	0.82089	0
111789288	CUC2A	protein CUP-SHAPED COTYLEDON 2-like	111808789	ABC transporter B family member 19	0.845493	2.17e-07
111789288	CUC2A	protein CUP-SHAPED COTYLEDON 2-like	111808356	putative E3 ubiquitin-protein ligase UBR7	0.860824	0
111789288	CUC2A	protein CUP-SHAPED COTYLEDON 2-like	111808428	formin-like protein 2	0.790211	6.42e-06
111789288	CUC2A	protein CUP-SHAPED COTYLEDON 2-like	111807803	pentatricopeptide repeat-containing protein At4g01570	0.737701	0.00435215
111789288	CUC2A	protein CUP-SHAPED COTYLEDON 2-like	111807666	histone H3.2	0.879939	0
111789288	CUC2A	protein CUP-SHAPED COTYLEDON 2-like	111809921	IRK-interacting protein-like	0.805188	0.000174634
111789288	CUC2A	protein CUP-SHAPED COTYLEDON 2-like	111809836	glycine-rich domain-containing protein 1-like	0.86077	0
111789288	CUC2A	protein CUP-SHAPED COTYLEDON 2-like	111811584	glycine-rich protein 2-like	0.910459	0.000174634
111789288	CUC2A	protein CUP-SHAPED COTYLEDON 2-like	111811396	glucan endo-1%2C3-beta-glucosidase 12-like	0.811734	9.02e-09
111789288	CUC2A	protein CUP-SHAPED COTYLEDON 2-like	111811493	ATP-dependent zinc metalloprotease FTSH 2%2C chloroplastic	0.844111	0.00435215
111789288	CUC2A	protein CUP-SHAPED COTYLEDON 2-like	111777515	probable N-acetyltransferase HLS1	0.761908	0
111789288	CUC2A	protein CUP-SHAPED COTYLEDON 2-like	111776441	cytochrome b561 and DOMON domain-containing protein At5g35735-like	0.829033	0.000174634
111789288	CUC2A	protein CUP-SHAPED COTYLEDON 2-like	111779596	aluminum-activated malate transporter 9-like	0.873255	9.02e-09
111789288	CUC2A	protein CUP-SHAPED COTYLEDON 2-like	111779084	arginase 1%2C mitochondrial-like	0.700768	0
111789288	CUC2A	protein CUP-SHAPED COTYLEDON 2-like	111779021	heterogeneous nuclear ribonucleoprotein 1	0.882598	0
111789288	CUC2A	protein CUP-SHAPED COTYLEDON 2-like	111779238	BI1-like protein	0.838952	0
111789288	CUC2A	protein CUP-SHAPED COTYLEDON 2-like	111779190	SWI/SNF complex subunit SWI3B	0.834549	0.000174634
111789288	CUC2A	protein CUP-SHAPED COTYLEDON 2-like	111778573	U2 small nuclear ribonucleoprotein A'	0.917834	0
111789288	CUC2A	protein CUP-SHAPED COTYLEDON 2-like	111778859	protein ASPARTIC PROTEASE IN GUARD CELL 2-like	0.861868	0.00435215
111789288	CUC2A	protein CUP-SHAPED COTYLEDON 2-like	111778075	probable protein phosphatase 2C 35	0.889123	0.000174634
111789288	CUC2A	protein CUP-SHAPED COTYLEDON 2-like	111778288	cell division control protein 45 homolog	0.88985	0
111789288	CUC2A	protein CUP-SHAPED COTYLEDON 2-like	111778962	CASP-like protein 1E1	0.835968	0
111789288	CUC2A	protein CUP-SHAPED COTYLEDON 2-like	111780622	AT-hook motif nuclear-localized protein 28-like	0.858941	0.00435215
111789288	CUC2A	protein CUP-SHAPED COTYLEDON 2-like	111780606	WD repeat-containing protein 76	0.837048	0.00435215
111789288	CUC2A	protein CUP-SHAPED COTYLEDON 2-like	111780040	probable pectinesterase 53 isoform X2	0.811106	0
111789288	CUC2A	protein CUP-SHAPED COTYLEDON 2-like	111780143	expansin-A1-like	0.899836	0
111789288	CUC2A	protein CUP-SHAPED COTYLEDON 2-like	111782650	pentatricopeptide repeat-containing protein At1g11710%2C mitochondrial	0.698204	0.00435215
111789288	CUC2A	protein CUP-SHAPED COTYLEDON 2-like	111782849	histone H2B.7-like	0.929345	0
111789288	CUC2A	protein CUP-SHAPED COTYLEDON 2-like	111781907	probable prolyl 4-hydroxylase 9	0.810729	9.02e-09
111789288	CUC2A	protein CUP-SHAPED COTYLEDON 2-like	111781354	DEAD-box ATP-dependent RNA helicase 1	0.856916	6.42e-06
111789288	CUC2A	protein CUP-SHAPED COTYLEDON 2-like	111781224	zinc-finger homeodomain protein 1-like	0.916502	0
111789288	CUC2A	protein CUP-SHAPED COTYLEDON 2-like	111781235	homeobox-leucine zipper protein PROTODERMAL FACTOR 2-like	0.923303	0.000174634
111789288	CUC2A	protein CUP-SHAPED COTYLEDON 2-like	111781198	GDSL esterase/lipase At5g03820-like	0.732149	0.00435215
111789288	CUC2A	protein CUP-SHAPED COTYLEDON 2-like	111783547	transmembrane protein 209	0.963062	0.00435215
111789288	CUC2A	protein CUP-SHAPED COTYLEDON 2-like	111787495	transcription elongation factor SPT4 homolog 2	0.827145	0
111789288	CUC2A	protein CUP-SHAPED COTYLEDON 2-like	111786853	nodulation receptor kinase-like	0.750138	0.000174634
111789288	CUC2A	protein CUP-SHAPED COTYLEDON 2-like	111786830	pentatricopeptide repeat-containing protein At2g06000-like	0.680255	6.42e-06
111789288	CUC2A	protein CUP-SHAPED COTYLEDON 2-like	111786313	heavy metal-associated isoprenylated plant protein 32-like	0.850989	0
111789288	CUC2A	protein CUP-SHAPED COTYLEDON 2-like	111786321	small nuclear ribonucleoprotein SmD3b-like	0.775866	0.00435215
111789288	CUC2A	protein CUP-SHAPED COTYLEDON 2-like	111786063	heavy metal-associated isoprenylated plant protein 32-like	0.884559	0
111789288	CUC2A	protein CUP-SHAPED COTYLEDON 2-like	111785768	protein FANTASTIC FOUR 3-like	0.751767	0.00435215
111789288	CUC2A	protein CUP-SHAPED COTYLEDON 2-like	111785892	heavy metal-associated isoprenylated plant protein 32-like	0.861742	0
111789288	CUC2A	protein CUP-SHAPED COTYLEDON 2-like	111785508	transcription termination factor MTERF5%2C chloroplastic-like	0.716	0.00435215
111789288	CUC2A	protein CUP-SHAPED COTYLEDON 2-like	111789222	AT-rich interactive domain-containing protein 5 isoform X1	0.891416	0
111789288	CUC2A	protein CUP-SHAPED COTYLEDON 2-like	111789432	nascent polypeptide-associated complex subunit beta-like	0.776766	0.00435215
111789288	CUC2A	protein CUP-SHAPED COTYLEDON 2-like	111789749	protein HOTHEAD-like	0.974874	0
111789288	CUC2A	protein CUP-SHAPED COTYLEDON 2-like	111789639	RAN GTPase-activating protein 2-like	0.86044	0.00435215
111789288	CUC2A	protein CUP-SHAPED COTYLEDON 2-like	111789955	peptidyl-prolyl cis-trans isomerase CYP18-2	0.795765	2.17e-07
111789288	CUC2A	protein CUP-SHAPED COTYLEDON 2-like	111789804	notchless protein homolog	0.794907	0.00435215
111789288	CUC2A	protein CUP-SHAPED COTYLEDON 2-like	111788177	U-box domain-containing protein 30-like	0.906908	0
111789288	CUC2A	protein CUP-SHAPED COTYLEDON 2-like	111788148	cleavage and polyadenylation specificity factor subunit 3-I-like	0.905381	0
111789288	CUC2A	protein CUP-SHAPED COTYLEDON 2-like	111788733	kinase-interacting family protein-like isoform X1	0.755609	0.000174634
111789288	CUC2A	protein CUP-SHAPED COTYLEDON 2-like	111788275	homeobox-leucine zipper protein ATHB-5-like	0.664215	0.00435215
111789288	CUC2A	protein CUP-SHAPED COTYLEDON 2-like	111788566	histone chaperone ASF1B-like	0.849252	0
111789288	CUC2A	protein CUP-SHAPED COTYLEDON 2-like	111790081	phosphatidylinositol transfer protein 3-like	0.934697	6.42e-06
111789288	CUC2A	protein CUP-SHAPED COTYLEDON 2-like	111790924	DNA-directed RNA polymerases II%2C IV and V subunit 11-like	0.875486	2.17e-07
111789288	CUC2A	protein CUP-SHAPED COTYLEDON 2-like	111792658	growth-regulating factor 5-like isoform X1	0.81865	9.02e-09
111789288	CUC2A	protein CUP-SHAPED COTYLEDON 2-like	111792559	expansin-A1-like	0.688578	0.00435215
111789288	CUC2A	protein CUP-SHAPED COTYLEDON 2-like	111791778	transcription termination factor MTERF5%2C chloroplastic-like	0.760529	0
111789288	CUC2A	protein CUP-SHAPED COTYLEDON 2-like	111791704	F-box protein At5g51370-like	0.918466	0.00435215
111789288	CUC2A	protein CUP-SHAPED COTYLEDON 2-like	111794669	ubiquinone biosynthesis O-methyltransferase%2C mitochondrial	0.782231	0.00435215
111789288	CUC2A	protein CUP-SHAPED COTYLEDON 2-like	111793736	serine/arginine-rich SC35-like splicing factor SCL30A	0.809328	0.000174634
111789288	CUC2A	protein CUP-SHAPED COTYLEDON 2-like	111793454	zinc finger CCHC domain-containing protein 7-like isoform X4	0.725946	0.00435215
111789288	CUC2A	protein CUP-SHAPED COTYLEDON 2-like	111796501	LRR receptor-like serine/threonine-protein kinase ERECTA	0.92426	0
111789288	CUC2A	protein CUP-SHAPED COTYLEDON 2-like	111796030	KAT8 regulatory NSL complex subunit 3-like	0.858136	0.00435215
111789288	CUC2A	protein CUP-SHAPED COTYLEDON 2-like	111796916	pentatricopeptide repeat-containing protein At1g71490 isoform X1	0.761007	2.17e-07
111789288	CUC2A	protein CUP-SHAPED COTYLEDON 2-like	111795250	cyclin-dependent kinase inhibitor 3-like	0.826583	0.00435215
111789288	CUC2A	protein CUP-SHAPED COTYLEDON 2-like	111795881	protein TOO MANY MOUTHS-like	0.763344	0
111789288	CUC2A	protein CUP-SHAPED COTYLEDON 2-like	111795400	disease resistance RPP13-like protein 4 isoform X2	0.712932	0.000174634
111789288	CUC2A	protein CUP-SHAPED COTYLEDON 2-like	111795638	zinc finger CCCH domain-containing protein 12-like isoform X3	0.799876	0
111789288	CUC2A	protein CUP-SHAPED COTYLEDON 2-like	111799646	heavy metal-associated isoprenylated plant protein 32-like	0.840439	0
111789288	CUC2A	protein CUP-SHAPED COTYLEDON 2-like	111799265	EPIDERMAL PATTERNING FACTOR-like protein 2	0.915823	6.42e-06
111789288	CUC2A	protein CUP-SHAPED COTYLEDON 2-like	111798956	zinc-finger homeodomain protein 2-like	0.815333	9.02e-09
111789288	CUC2A	protein CUP-SHAPED COTYLEDON 2-like	111798641	U-box domain-containing protein 12-like	0.783205	9.02e-09
111789288	CUC2A	protein CUP-SHAPED COTYLEDON 2-like	111798574	SPX domain-containing protein 1-like	0.850907	6.42e-06
111789288	CUC2A	protein CUP-SHAPED COTYLEDON 2-like	111798102	selenoprotein H-like	0.865897	0.00435215
111789288	CUC2A	protein CUP-SHAPED COTYLEDON 2-like	111798370	ankyrin repeat protein SKIP35-like	0.77349	0.00435215
111789288	CUC2A	protein CUP-SHAPED COTYLEDON 2-like	111798374	pentatricopeptide repeat-containing protein At3g56550	0.788572	0.00435215
111789288	CUC2A	protein CUP-SHAPED COTYLEDON 2-like	111797633	protein CUP-SHAPED COTYLEDON 2-like	0.879543	0
111789288	CUC2A	protein CUP-SHAPED COTYLEDON 2-like	111797603	serine/arginine-rich splicing factor SR45-like	0.87577	0.000174634
111789288	CUC2A	protein CUP-SHAPED COTYLEDON 2-like	111797978	histone acetyltransferase type B catalytic subunit-like	0.910927	0
111789288	CUC2A	protein CUP-SHAPED COTYLEDON 2-like	111797363	protein Simiate	0.749369	2.17e-07
111797633	CUC2B	protein CUP-SHAPED COTYLEDON 2-like	111800454	dynamin-related protein 1E	0.887699	9.02e-09
111797633	CUC2B	protein CUP-SHAPED COTYLEDON 2-like	111800603	serine/threonine-protein kinase D6PKL1-like	0.919205	9.02e-09
111797633	CUC2B	protein CUP-SHAPED COTYLEDON 2-like	111800716	BTB/POZ domain-containing protein NPY2-like isoform X1	0.871098	0
111797633	CUC2B	protein CUP-SHAPED COTYLEDON 2-like	111801892	ribonuclease MC-like isoform X1	0.8511	0
111797633	CUC2B	protein CUP-SHAPED COTYLEDON 2-like	111802214	probable protein arginine N-methyltransferase 6	0.888613	2.17e-07
111797633	CUC2B	protein CUP-SHAPED COTYLEDON 2-like	111802620	nuclear pore complex protein NUP54	0.962245	0.00435215
111797633	CUC2B	protein CUP-SHAPED COTYLEDON 2-like	111802631	transcription factor CSA-like	0.922723	6.42e-06
111797633	CUC2B	protein CUP-SHAPED COTYLEDON 2-like	111803556	serine/threonine-protein kinase D6PKL1-like	0.869503	6.42e-06
111797633	CUC2B	protein CUP-SHAPED COTYLEDON 2-like	111803266	carbonic anhydrase 2-like isoform X1	0.91923	6.42e-06
111797633	CUC2B	protein CUP-SHAPED COTYLEDON 2-like	111803978	putative pentatricopeptide repeat-containing protein At5g65820	0.785129	2.17e-07
111797633	CUC2B	protein CUP-SHAPED COTYLEDON 2-like	111804506	patellin-6-like	0.865139	0
111797633	CUC2B	protein CUP-SHAPED COTYLEDON 2-like	111805150	actin-related protein 6	0.876434	0
111797633	CUC2B	protein CUP-SHAPED COTYLEDON 2-like	111805067	remorin-like	0.850244	0.00435215
111797633	CUC2B	protein CUP-SHAPED COTYLEDON 2-like	111805085	rac-like GTP-binding protein ARAC7 isoform X1	0.9034	0
111797633	CUC2B	protein CUP-SHAPED COTYLEDON 2-like	111805216	VIN3-like protein 2	1.0216	0.00435215
111797633	CUC2B	protein CUP-SHAPED COTYLEDON 2-like	111805275	protein NRT1/ PTR FAMILY 4.6-like	0.863605	6.42e-06
111797633	CUC2B	protein CUP-SHAPED COTYLEDON 2-like	111805172	heat stress transcription factor B-4-like	1.00643	9.02e-09
111797633	CUC2B	protein CUP-SHAPED COTYLEDON 2-like	111805036	nitrate regulatory gene2 protein-like	0.923572	9.02e-09
111797633	CUC2B	protein CUP-SHAPED COTYLEDON 2-like	111806783	centromere protein C-like isoform X3	0.917076	6.42e-06
111797633	CUC2B	protein CUP-SHAPED COTYLEDON 2-like	111806400	inactive leucine-rich repeat receptor-like protein kinase CORYNE	0.790481	0
111797633	CUC2B	protein CUP-SHAPED COTYLEDON 2-like	111806535	AT-rich interactive domain-containing protein 1	0.835917	0.000174634
111797633	CUC2B	protein CUP-SHAPED COTYLEDON 2-like	111807125	rho GTPase-activating protein 2-like	0.835715	0.00435215
111797633	CUC2B	protein CUP-SHAPED COTYLEDON 2-like	111807146	LRR receptor-like serine/threonine-protein kinase ERL2	0.934262	0.000174634
111797633	CUC2B	protein CUP-SHAPED COTYLEDON 2-like	111807347	AT-hook motif nuclear-localized protein 9-like	0.871327	0
111797633	CUC2B	protein CUP-SHAPED COTYLEDON 2-like	111808356	putative E3 ubiquitin-protein ligase UBR7	0.994728	9.02e-09
111797633	CUC2B	protein CUP-SHAPED COTYLEDON 2-like	111808767	replication factor C subunit 3-like	0.947132	0.000174634
111797633	CUC2B	protein CUP-SHAPED COTYLEDON 2-like	111809644	embryo-specific protein ATS3B-like	0.675854	6.42e-06
111797633	CUC2B	protein CUP-SHAPED COTYLEDON 2-like	111809690	40S ribosomal protein S20-2-like	0.739388	0.00435215
111797633	CUC2B	protein CUP-SHAPED COTYLEDON 2-like	111809258	glucan endo-1%2C3-beta-glucosidase 2-like	0.901146	0
111797633	CUC2B	protein CUP-SHAPED COTYLEDON 2-like	111810402	multiple RNA-binding domain-containing protein 1-like	0.699754	0.000174634
111797633	CUC2B	protein CUP-SHAPED COTYLEDON 2-like	111811728	lipoyl synthase 2%2C mitochondrial-like isoform X2	0.962278	0
111797633	CUC2B	protein CUP-SHAPED COTYLEDON 2-like	111776471	NADH kinase isoform X2	0.795121	0.00435215
111797633	CUC2B	protein CUP-SHAPED COTYLEDON 2-like	111777780	zinc finger protein WIP2-like	0.77205	6.42e-06
111797633	CUC2B	protein CUP-SHAPED COTYLEDON 2-like	111777525	peptidyl-prolyl cis-trans isomerase CYP40-like	0.879692	6.42e-06
111797633	CUC2B	protein CUP-SHAPED COTYLEDON 2-like	111778075	probable protein phosphatase 2C 35	0.911979	0
111797633	CUC2B	protein CUP-SHAPED COTYLEDON 2-like	111779308	rop guanine nucleotide exchange factor 5-like	0.905895	0.000174634
111797633	CUC2B	protein CUP-SHAPED COTYLEDON 2-like	111779021	heterogeneous nuclear ribonucleoprotein 1	0.849656	0
111797633	CUC2B	protein CUP-SHAPED COTYLEDON 2-like	111779654	acyl-CoA-binding domain-containing protein 6-like isoform X1	1.00594	0
111797633	CUC2B	protein CUP-SHAPED COTYLEDON 2-like	111779720	recQ-mediated genome instability protein 1	0.827525	0.00435215
111797633	CUC2B	protein CUP-SHAPED COTYLEDON 2-like	111780010	leucine-rich repeat receptor-like protein CLAVATA2	0.902826	0
111797633	CUC2B	protein CUP-SHAPED COTYLEDON 2-like	111780966	ankyrin repeat domain-containing protein 13C-like	0.893758	0
111797633	CUC2B	protein CUP-SHAPED COTYLEDON 2-like	111780555	ABC transporter I family member 20	0.709781	0
111797633	CUC2B	protein CUP-SHAPED COTYLEDON 2-like	111780622	AT-hook motif nuclear-localized protein 28-like	0.927894	0.00435215
111797633	CUC2B	protein CUP-SHAPED COTYLEDON 2-like	111780606	WD repeat-containing protein 76	0.90093	6.42e-06
111797633	CUC2B	protein CUP-SHAPED COTYLEDON 2-like	111781819	patellin-3-like	0.900498	0.00435215
111797633	CUC2B	protein CUP-SHAPED COTYLEDON 2-like	111781484	protein SINE1-like isoform X2	0.931367	0.00435215
111797633	CUC2B	protein CUP-SHAPED COTYLEDON 2-like	111781224	zinc-finger homeodomain protein 1-like	0.959714	0
111797633	CUC2B	protein CUP-SHAPED COTYLEDON 2-like	111781354	DEAD-box ATP-dependent RNA helicase 1	0.890791	0
111797633	CUC2B	protein CUP-SHAPED COTYLEDON 2-like	111781068	transcription factor bHLH93	1.0122	0
111797633	CUC2B	protein CUP-SHAPED COTYLEDON 2-like	111781081	pentatricopeptide repeat-containing protein At3g14730-like isoform X1	0.77691	0.00435215
111797633	CUC2B	protein CUP-SHAPED COTYLEDON 2-like	111782071	receptor-like protein 51	0.922536	0
111797633	CUC2B	protein CUP-SHAPED COTYLEDON 2-like	111782897	lysine-specific demethylase JMJ705-like	0.832923	0.000174634
111797633	CUC2B	protein CUP-SHAPED COTYLEDON 2-like	111782675	DNA-binding protein RHL1-like	0.898267	0
111797633	CUC2B	protein CUP-SHAPED COTYLEDON 2-like	111783547	transmembrane protein 209	0.956531	0.000174634
111797633	CUC2B	protein CUP-SHAPED COTYLEDON 2-like	111785070	pentatricopeptide repeat-containing protein At1g33350-like	0.884423	0.00435215
111797633	CUC2B	protein CUP-SHAPED COTYLEDON 2-like	111785892	heavy metal-associated isoprenylated plant protein 32-like	0.841555	0.00435215
111797633	CUC2B	protein CUP-SHAPED COTYLEDON 2-like	111785736	multiple RNA-binding domain-containing protein 1-like	0.880718	6.42e-06
111797633	CUC2B	protein CUP-SHAPED COTYLEDON 2-like	111786153	dynamin-related protein 1E-like	0.885998	0
111797633	CUC2B	protein CUP-SHAPED COTYLEDON 2-like	111786877	probable inactive receptor kinase RLK902	0.851645	2.17e-07
111797633	CUC2B	protein CUP-SHAPED COTYLEDON 2-like	111787896	replication factor C subunit 4	0.858688	2.17e-07
111797633	CUC2B	protein CUP-SHAPED COTYLEDON 2-like	111787519	glucan endo-1%2C3-beta-glucosidase 3	0.937879	0.00435215
111797633	CUC2B	protein CUP-SHAPED COTYLEDON 2-like	111787314	nitrate regulatory gene2 protein-like	0.956098	0
111797633	CUC2B	protein CUP-SHAPED COTYLEDON 2-like	111788016	probable inactive receptor kinase RLK902	0.845786	0.000174634
111797633	CUC2B	protein CUP-SHAPED COTYLEDON 2-like	111788177	U-box domain-containing protein 30-like	0.948167	0
111797633	CUC2B	protein CUP-SHAPED COTYLEDON 2-like	111788135	pentatricopeptide repeat-containing protein At5g11310%2C mitochondrial	0.721897	6.42e-06
111797633	CUC2B	protein CUP-SHAPED COTYLEDON 2-like	111789614	GRB10-interacting GYF protein 2-like	0.925774	0.00435215
111797633	CUC2B	protein CUP-SHAPED COTYLEDON 2-like	111789288	protein CUP-SHAPED COTYLEDON 2-like	0.852173	0
111797633	CUC2B	protein CUP-SHAPED COTYLEDON 2-like	111790587	aladin isoform X1	0.782184	0.00435215
111797633	CUC2B	protein CUP-SHAPED COTYLEDON 2-like	111790564	DNA mismatch repair protein MSH1%2C mitochondrial isoform X1	0.861486	0.00435215
111797633	CUC2B	protein CUP-SHAPED COTYLEDON 2-like	111790640	pentatricopeptide repeat-containing protein At5g15010%2C mitochondrial isoform X1	0.806587	6.42e-06
111797633	CUC2B	protein CUP-SHAPED COTYLEDON 2-like	111790731	lysM domain-containing GPI-anchored protein 1-like	0.921624	0
111797633	CUC2B	protein CUP-SHAPED COTYLEDON 2-like	111790718	pentatricopeptide repeat-containing protein At1g09900-like	0.82482	0
111797633	CUC2B	protein CUP-SHAPED COTYLEDON 2-like	111790086	mediator of RNA polymerase II transcription subunit 15a-like	0.743044	0.00435215
111797633	CUC2B	protein CUP-SHAPED COTYLEDON 2-like	111790902	serine/threonine-protein kinase D6PKL1-like	0.84886	6.42e-06
111797633	CUC2B	protein CUP-SHAPED COTYLEDON 2-like	111791704	F-box protein At5g51370-like	0.979442	0
111797633	CUC2B	protein CUP-SHAPED COTYLEDON 2-like	111792705	peptidyl-prolyl cis-trans isomerase CYP59	0.878319	2.17e-07
111797633	CUC2B	protein CUP-SHAPED COTYLEDON 2-like	111793602	E3 ubiquitin-protein ligase ORTHRUS 2-like	0.917053	0
111797633	CUC2B	protein CUP-SHAPED COTYLEDON 2-like	111793778	mechanosensitive ion channel protein 10-like	0.839614	0.00435215
111797633	CUC2B	protein CUP-SHAPED COTYLEDON 2-like	111793999	pentatricopeptide repeat-containing protein At2g22410%2C mitochondrial	0.841136	0.00435215
111797633	CUC2B	protein CUP-SHAPED COTYLEDON 2-like	111794706	cell division cycle-associated 7-like protein	0.886872	0.00435215
111797633	CUC2B	protein CUP-SHAPED COTYLEDON 2-like	111795881	protein TOO MANY MOUTHS-like	0.845844	0.000174634
111797633	CUC2B	protein CUP-SHAPED COTYLEDON 2-like	111796501	LRR receptor-like serine/threonine-protein kinase ERECTA	0.958265	0
111797633	CUC2B	protein CUP-SHAPED COTYLEDON 2-like	111797329	probable long-chain-alcohol O-fatty-acyltransferase 5	0.774948	0.000174634
111797633	CUC2B	protein CUP-SHAPED COTYLEDON 2-like	111797307	pentatricopeptide repeat-containing protein At1g33350-like	0.899902	0
111797633	CUC2B	protein CUP-SHAPED COTYLEDON 2-like	111797978	histone acetyltransferase type B catalytic subunit-like	0.904898	0
111797633	CUC2B	protein CUP-SHAPED COTYLEDON 2-like	111797642	protein GRAVITROPIC IN THE LIGHT 1-like	0.844574	6.42e-06
111797633	CUC2B	protein CUP-SHAPED COTYLEDON 2-like	111798458	nuclear pore complex protein NUP85	0.924753	0.000174634
111797633	CUC2B	protein CUP-SHAPED COTYLEDON 2-like	111798137	kinesin-like protein KIN-14L isoform X1	0.98841	0
111797633	CUC2B	protein CUP-SHAPED COTYLEDON 2-like	111798992	transcription initiation factor TFIID subunit 8-like	0.855683	0.00435215
111797633	CUC2B	protein CUP-SHAPED COTYLEDON 2-like	111799879	glycolipid transfer protein 1-like	0.795257	2.17e-07
